# Supplementary material for: Effect of GP19 Peptide Hyperimmune Antiserum on Activated Macrophage during Ehrlichia canis Infection in Canine Macrophage-like Cells
Source: Animals (Basel). 2021 Aug 5;11(8):2310. doi: 10.3390/ani11082310 (PMC8388390; doi:10.3390/ani11082310)
Supplement: Supplementary file 1 [file animals-11-02310-s001.zip]

Archive with 1 entries (1 files):
- Nambooppha_Supplementary file_R1.pdf
